# Supplementary material for: Microfluidic Preparation of pH-Responsive Microsphere Fibers and Their Controlled Drug Release Properties
Source: Molecules. 2023 Dec 28;29(1):193. doi: 10.3390/molecules29010193 (PMC10780054; doi:10.3390/molecules29010193)
Supplement: Supplementary file 1 [file molecules-29-00193-s001.zip]

Archive with 1 entries (1 files):
- molecules-2792698-supplementary.pdf
